# Supplementary material for: LAG3-centered multiplex immune profiling as a prognostic biomarker in hepatocellular carcinoma patients receiving Anti-PD-1 antibodies plus lenvatinib therapy
Source: Front Oncol. 2026 Jul 1;16:1878762. doi: 10.3389/fonc.2026.1878762 (PMC13368629; doi:10.3389/fonc.2026.1878762)
Supplement: Supplementary file 1 [file Table1.xlsx]

## Sheet: Sheet1
	Optimal OS cutoffs	Optimal PFS cutoffs
Neutrophil Count	4.3	4.3
Lymphocyte Count	0.9	0.9
Monocyte	0.3	0.5
WBC	8.4	5.3
Platelet Count	100	157
Hemoglobin	116	116
Albumin	42.3	43.7
C-reactive Protein	3	2.3
NLR	6	1.93
PLR	214.44	118.18
LMR	4.14	2.21
CAR	0.07	0.05
LCR	0.35	0.35
SII	756	638
PNI	49	48.4
PIV	575.15	145.53
Scoring of LAG-3 staining intensity	0.91	1.23
LAG-3+ cell counts	7	7
LAG-3- cell counts	8971	804555
CD8+LAG-3+ cell counts	2	221
CD8+LAG-3- cell counts	8867	2579
CD8-LAG-3+ cell counts	497	2062
CD8-LAG-3- cell counts	8521	5986
LAG-3+PD-1+ cell counts	81	40
LAG-3+PD-1- cell counts	3	3
LAG-3-PD-1+ cell counts	4	4
LAG-3-PD-1- cell counts	8945	8880
CD8+LAG-3+PD-1+ cell counts	7	35
CD8+LAG-3+PD-1- cell counts	0	1
CD8+LAG-3-PD-1+ cell counts	2	2
CD8+LAG-3-PD-1- cell counts	619	2267
CD8-LAG-3+PD-1+ cell counts	37	107
CD8-LAG-3+PD-1- cell counts	654	2041
CD8-LAG-3-PD-1+ cell counts	6	7
CD8-LAG-3-PD-1- cell counts	8506	8497
Proportion of LAG-3+ cells	1.23×10-3	3.49×10-3
Proportion of LAG-3- cells	9.99×10-1	9.97×10-1
Proportion of CD8+LAG-3+ cells	1.24×10-4	2.45×10-3
Proportion of CD8+LAG-3- cells	4.12×10-2	4.12×10-2
Proportion of CD8-LAG-3+ cells	9.47×10-4	6.63×10-3
Proportion of CD8-LAG-3- cells	9.6×10-1	9.17×10-1
Proportion of LAG-3+PD-1+ cells	3.03×10-4	1.32×10-4
Proportion of LAG-3+PD-1-cells	1.23×10-3	2.61×10-3
Proportion of LAG-3-PD-1+ cells	3.26×10-3	4.86×10-3
Proportion of LAG-3-PD-1- cells	1	9.95×10-1
Proportion of CD8+LAG-3+PD-1+ cells	1.41×10-4	1.41×10-4
Proportion of CD8+LAG-3+PD-1- cells	1.52×10-5	2.41×10-3
Proportion of CD8+LAG-3-PD-1+ cells	1.06×10-4	5.88×10-6
Proportion of CD8+LAG-3-PD-1- cells	3.87×10-2	3.87×10-2
Proportion of CD8-LAG-3+PD-1+ cells	2.24×10-4	1.47×10-4
Proportion of CD8-LAG-3+PD-1- cells	8.58×10-4	8.58×10-4
Proportion of CD8-LAG-3-PD-1+ cells	2.11×10-3	4.61×10-3
Proportion of CD8-LAG-3-PD-1- cells	0.96	0.89
LAG-3+ cell density	11.44	39.63
LAG-3- cell density	5281.6	7142.11
CD8+LAG-3+ cell density	0.72	1.2
CD8+LAG-3- cell density	222.09	337
CD8-LAG-3+ cell density	5.01	27.76
CD8-LAG-3- cell density	5508.18	5701.12
LAG-3+PD-1+ cell density	1.6	0.95
LAG-3+PD-1- cell density	10.6	10.88
LAG-3-PD-1+ cell density	8.27	26.9
LAG-3-PD-1- cell density	5564.57	7138.3
CD8+LAG-3+PD-1+ cell density	0.6	0.6
CD8+LAG-3+PD-1- cell density	0.094	0.65
CD8+LAG-3-PD-1+ cell density	0.67	0.01
CD8+LAG-3-PD-1- cell density	240.55	285.57
CD8-LAG-3+PD-1+ cell density	1.08	0.88
CD8-LAG-3+PD-1- cell density	6.98	24.89
CD8-LAG-3-PD-1+ cell density	4.41	22.31
CD8-LAG-3-PD-1- cell density	5168.57	5168.57
Area proportion of LAG-3+ cell	9.59×10-4	5.58×10-3
Area proportion of LAG-3- cell	0.44	0.43
Area proportion of CD8+LAG-3+ cell	5.83×10-5	6.55×10-4
Area proportion of CD8+LAG-3- cell	2.99×10-2	3.87×10-2
Area proportion of CD8-LAG-3+ cell	8.92×10-4	4×10-3
Area proportion of CD8-LAG-3- cell	0.42	0.42
Area proportion of LAG-3+PD-1+ cell	1.87×10-4	1.87×10-4
Area proportion of LAG-3+PD-1- cell	1.04×10-3	4.21×10-3
Area proportion of LAG-3-PD-1+ cell	6.13×10-4	4.08×10-5
Area proportion of LAG-3-PD-1- cell	0.52	0.43
Area proportion of CD8+LAG-3+PD-1+ cell	9.7×10-5	9.87×10-5
Area proportion of CD8+LAG-3+PD-1-cell	9.69×10-6	1.48×10-5
Area proportion of CD8+LAG-3-PD-1+ cell	8.43×10-5	1.27×10-6
Area proportion of CD8+LAG-3-PD-1- cell	0.02	0.04
Area proportion of CD8-LAG-3+PD-1+ cell	1.48×10-4	1.33×10-4
Area proportion of CD8-LAG-3+PD-1- cell	8.44×10-4	3.47×10-3
Area proportion of CD8-LAG-3-PD-1+ cell	7.06×10-4	2.27×10-3
Area proportion of CD8-LAG-3-PD-1- cell	0.42	0.42
